# Supplementary material for: Integrating Dietary Data into Microbiome Studies: A Step Forward for Nutri-Metaomics
Source: Nutrients. 2021 Aug 27;13(9):2978. doi: 10.3390/nu13092978 (PMC8468122; doi:10.3390/nu13092978)
Supplement: Supplementary file 1 [file nutrients-13-02978-s001.zip]

Archive with 1 entries (1 files):
- nutrients-1316694-supplementary.xlsx
