# Supplementary material for: Integrating Dietary Data into Microbiome Studies: A Step Forward for Nutri-Metaomics
Source: Nutrients. 2021 Aug 27;13(9):2978. doi: 10.3390/nu13092978 (PMC8468122; doi:10.3390/nu13092978)
Supplement: Supplementary file 1 [file nutrients-13-02978-s001.zip › nutrients-1316694-supplementary.xlsx]

## Sheet: Supplementary Table 1
Supplementary Table S1. List of 58 food items as specified in the sFFQ
1.Raw leafy vegetables such as spinach, lettuce, endive, celery, lamb’s lettuce, bean sprouts, and green beans
2. Cooked leafy vegetables such as spinach, chard, cabbage, celery, asparagus, and bean sprouts
3. Tomato
4. Onion, spring onions and leek
5. Zucchini, aubergine and cucumber
6. Carrot, pumpkin and beet
7. Bell pepper and Padrón pepper
8. Crucifers like broccoli, cauliflower, turnip, cabbage and arugula (rocket)
9. Food pickled in vinegar such as onion, gherkins, sauerkraut, capers, carrots, chives, and artichokes
10. Corn and fresh legumes such as beans, peas, and broad beans
11. Mushrooms in general
12. Potato except for potato chips and sweet potato
13. Cooked lentils, cooked kidney beans (pinto, white or black), and cooked chickpeas
14. Fresh fruit such as orange, grapefruit, banana, apple, pear, nectarine, kiwi, mandarin (2 units), strawberry (6 units), watermelon or melon (1 slice), grapes (1 cluster), and natural fruit juice
15. High-fat fruit such as avocado, olives, and coconut
16. Dried fruit such as raisins, dried figs and dried cranberries
17. Nuts and seeds such as walnuts, almonds, peanuts, hazelnuts, pistachios, pine nuts, sunflower seeds and other seeds
18. White bread such as baguette, farmhouse white bread, sliced bread, and milk bread
19. Whole wheat bread such as wholemeal baguette bread, whole meal bread, and wholemeal sliced bread
20. Breakfast cereal such as cornflakes, oatmeal, muesli and others
21. Normal/whole wheat biscuit and sponge cake
22. Cooked cereal and pasta such as noodles, macaroni, spaghetti, white rice, couscous, bulgur, and other grains
23. Cooked wholegrain cereal and pasta such as wholegrain noodles, wholegrain spaghetti, brown rice, wild rice, quinoa, and other whole grains
24. Whole milk
25. Semi-skimmed milk
26. Skimmed milk
27. Plant-based beverage and product such as almond drink, rice drink, oat drink, and soy drink
28. High-fat cheese such as cured cheese, Parmesan, Manchego, Roquefort, Gruyere, Gorgonzola, and Grana padano
29. Low-fat cheese such as Mozzarella, Buffalo, Camembert, Cheddar, goat cheese, and cottage cheese
30. Fermented dairy such as yoghurt, yoghurt drink, Greek yoghurt, and kefir
31. Dairy dessert such as tiramisu, custard, flan, and ice cream (2 scoops)
32. Chicken egg, duck egg, and quail egg
33. Fatty meat such as beef, veal, pork, wild boar, deer, lamb, and horse
34. Lean meat such as chicken, turkey, and other poultry, rabbit, hare, and kid
35. Processed meats such as salami, pork sausage, blood sausage, mortadella, fresh sausage, sobrasada (Majorcan sausage), bacon, cured ham, and boiled ham
36. Blue or high-fat fish such as anchovy, eel, elver, tuna, bonito, horse mackerel, salmon, and sardine
37. White or low-fat fish such as cod, hake, sole, monkfish, whiting and turbot
38. Canned fish in oil such as tuna, horse mackerel, mackerel, and bonito
39. Mollusks and crustaceans such as mussel, clam, squid, octopus, cuttlefish, and prawn
40. Olive oil
41. Sunflower oil
42. Other oils such as those from corn, rapeseed, and grape seed
43. Butter and margarine
44. Pastries such as doughnut, muffins, croissants, “palmera”, churros, cakes, and puff pastry
45. Dark chocolate (> 50% cocoa) and cocoa powder
46. Confectionery such as candy bars, gummy sweets, caramels, chewing gum, nougat, and marzipan
47. Packaged tomato sauce and canned tomato
48. Other condiments such as mayonnaise, ketchup, mustard, pesto, aioli, and balsamic vinegar
49. Tea (with and without caffeine) and infusions
50. Coffee (with and without caffeine) of all kinds
51. Soft drinks such cola, diet soda, and isotonic or flavored drinks
52. Packaged fruit juices and nectar (sweetened fruit juice)
53. Wine or cava (rosé, red, vintage, must, white, muscat)
54. Beer
55. Whiskey, vodka, gin, cognac, and rum
56. Added sugar, honey, jam, and quince
57. Fried potato, nacho, salted tortilla chips, snacks, salted pretzels, potato ring crisps, twiglets, and crackers
58. Processed food such as pizza, lasagna, cannelloni, chicken nuggets, and potato omelet

## Sheet: Supplementary Table 2
Supplementary Table S2. Classification into food groups, energy and nutrients of the sFFQs and the mean 3-24HRs
	sFFQ1			sFFQ2			Mean 3-24HRs
Food group (g/d)	P25	Median	P75	P25	Median	P75	P25	Median	P75
Alcoholic beverage	18.56	84.97	168.2	22.02	101.3	208.4	0.001	110	305.8
Appetizers	3.3	3.3	10.5	2.063	4.275	10.5	0.001	0.001	8.33
Biscuits, breakfast cereals, and cereal bars	1.733	10.5	25	2.063	10.5	18.6	0.001	15.42	40
Chocolates and derivatives	0.792	2.52	7.26	0.792	2.52	7.68	0.001	3.833	16.17
Fats and oils	8.119	10.92	13.75	6.499	10.53	20.48	7.542	12	16.67
Fish and shellfish	27.39	51.06	67.49	27.39	43.86	69.18	6.75	20.28	76.33
Fruit and fruit products	47.57	184.3	216.5	53.8	139.6	259.9	32.5	158.7	397
Legumes	19.8	43.88	57.71	20.03	31.5	54.68	4.833	27.5	49.58
Meats and eggs	42.32	69.3	136.2	40.88	69.3	151.5	24.58	99.17	156.7
Milk and dairy products except fermented milk	30.71	79.48	224.4	34.68	83.73	218.6	45.83	130.8	191.5
Non-alcoholic beverage	63.83	150	260.6	65.48	156.6	335.2	111.7	231.7	366.9
Nuts and seeds	1.238	1.98	15	0.99	5.13	11.85	0.001	8	20
Pastries and sweet breads	0.001	3.3	3.3	0.001	3.3	10.5	0.001	8.917	35.64
Potatoes and other tubers	9.9	25.65	31.5	9.9	31.5	43.88	0.001	16.67	66.67
Ready-to-eat meals	0.001	13.2	19.8	1.651	13.2	20.7	0.001	47.5	130.1
Sauces and condiments	2.64	5.52	12.21	2.64	4.08	12.69	5.167	13.7	33..82
Sausages and other meat products	2.97	5.333	9.45	2.97	5.333	9.45	0.001	28.33	58.83
Sugar and other sweets	0.001	2.37	8.395	0.1658	2.37	9.595	0.001	3.333	12.5
Vegetables and vegetable products	204.2	295.3	436.6	193.9	278.5	427.4	107.4	174.5	254
White bread	5.303	32.2	44.8	7.35	14.7	44.8	7.5	35.33	65.04
White grains and white pastas	16.85	25.31	45.24	16.85	25.31	51.36	10.67	28.33	65.5
Wholegrain or wholemeal bread	0.001	4.62	31.85	0.5783	5.985	20.48	0.001	0.001	18.42
Wholemeal grains and wholemeal pastas	0.001	0.001	7.953	0.001	1.321	5.482	0.001	0.001	0.001
Yogurt and fermented milk	8.25	26.25	80	8.25	26.25	80	0.001	41.67	83.33
Energy and nutrients
Energy (kcal/d)	1262	1588	2014	1285	1571	1877	1546	1761	2059
Total fat (g/d)	41.53	56.13	71.78	39.89	52.14	74.85	60.21	74.08	95.8
Total protein (g/d)	56.6	72.71	93.31	53.11	71.31	86.65	58	72.02	85.13
Total water (g/d)	861.2	1094	1593	802.4	1153	1584	937.2	1184	1492
Total fibre (g/d)	17.07	21.63	31.59	14.25	18.08	27.24	13.47	18.8	24.86
Total carbohydrates (g/d)	120.8	155.6	222	115.7	172.7	201	152.1	176.4	212.3
Alcohol (g/d)	1.748	4.635	8.425	1.564	5.384	10.4	0.001	3.52	10.56
MUFA (g/d)	17.61	21.47	31.94	16.98	21.56	36.02	26.77	32.33	38.2
PUFA (g/d)	6.89	9.595	11.71	6.678	8.944	11.79	9.213	11.46	16.98
SFA (g/d)	12.97	18.72	22.85	12.98	17.52	25.09	19.65	24.8	33.36
Cholesterol (mg/d)	157	242.2	335.4	175.3	233.1	279.5	175.3	300.9	437.5
Vitamin A μg retinol (eq/d)	552.5	738.5	1066	580.4	724.4	1091	542.9	750.3	1010
Vitamin D (μg/d)	3.118	5.15	9.418	3.258	5.721	8.748	1.81	3.265	5.4
Vitamin E (mg α tocoferol/d)	8.228	9.5	12.92	7.451	9.174	13.98	7.293	9.63	11.9
Folate total (μg/d)	284.9	390.2	520.7	265	366.1	454.8	217.4	274.1	366.9
Total niacin equivalent (mg/d)	35.14	50.1	99.3	35.77	50.04	91.34	23.09	28.89	39.53
Riboflavin (mg/d)	1.173	1.86	2.323	1.293	1.591	2.278	1.338	1.695	2.083
Tiamin (mg/d)	1.003	1.22	1.685	0.8793	1.163	1.564	0.9125	1.145	1.518
B12 Vitamin (μg/d)	3.593	4.735	6.548	3.564	4.49	6.292	2.845	4.095	7.488
Vitamin B6 (mg/d)	1.715	2.18	2.875	1.716	2.086	2.446	1.523	1.96	2.523
Vitamin C ascorbic acid (mg/d)	119	163.9	245.3	115.1	153.8	241.2	69.64	125.4	166.2
Calcium (mg/d)	554.4	742.2	1066	488.6	688.3	1120	521	702.5	920.1
Iron (mg/d)	9.988	13.74	17.81	9.494	12.3	15.27	11.35	13.46	16.32
Potassium (mg/d)	2477	3244	3986	2405	2976	3788	2379	2967	3679
Magnesium (mg/d)	273.1	399.5	521.5	257.5	379.2	466	280.4	348.9	432.8
Sodium (mg/d)	951.3	1388	1652	965.2	1331	1704	1825	2053	2610
Phosphorus (mg/d)	1015	1300	1665	1010	1248	1587	1056	1236	1384
Iodine (μg/d)	67.33	96.1	124.5	74.65	93.11	124.1	70.93	94.12	113.5
Selenium (μg/d)	45.6	62.48	84.33	49.62	61.61	76.66	65.2	82.62	89.66
Zinc (mg/d)	6.475	7.975	9.798	5.589	7.69	9.505	6.518	7.9	10.04

## Sheet: Supplementary Table 3
Supplementary Table S3. Relative validation of the sFFQ (sFFQ2 vs mean 3-24HRs)
	Wilcoxon test	Bland-Altman analysis					Spearman correlation coefficient		Intraclass correlation coefficient		Cross-classification
Food group (g/d)	p value	Mean Difference [95% CI]		Lower LOAa	Upper LOAa	Spearman correlation coefficient	Un-adjusted	Energy-adjusted	Un-adjusted	Energy-adjusted	Same third	Opposite third
Alcoholic beverage	0.15	-10.87	[-46.08, 24.34]	-237.9	216.2	-0.26	0.76	¯	0.83	¯	72.73	2.27
Appetizers	<0.0001	3.624	[0.74, 6.51]	-14.99	22.23	0.2	0.18	¯	0.27	¯	25	9.09
Biscuits breakfast cereals and cereals bars	0.59	-8.853	[-15.03, -2.68]	-48.65	30.94	-0.51	0.65	¯	0.58	¯	54.55	4.55
Chocolates and derivatives	0.21	-2.899	[-5.59, -0.21]	-20.25	14.45	-0.37	0.44	¯	0.38	¯	54.55	9.09
Fats and oils	0.61	1.721	[-1.39, 4.83]	-18.35	21.79	0.32	0.35	¯	0.22	¯	29.55	9.09
Fish and shellfish	0.01	14.21	[-8.56, 36.98]	-132.5	161.1	0.26	0.35	¯	0.25	¯	38.64	18.18
Fruit and fruit products	0.06	3.982	[-62.58, 70.54]	-425.1	433.11	-0.05	0.63	¯	0.6	¯	56.82	6.82
Legumes	0.04	2.591	[-12.93, 18.11]	-97.46	102.6	-0.11	0.18	¯	0.25	¯	36.36	20.45
Meats and eggs	0.3	-4.41	[-26.35, 17.53]	-145.8	137	-0.13	0.65	¯	0.56	¯	65.91	6.82
Milk and dairy products except fermented milk	1	29.64	[-17.16, 76.44]	-272	331.3	0.18	0.64	¯	0.47	¯	59.09	6.82
Non Alcoholic beverage	0.46	32.27	[ -77.41, 141.95]	-674.8	739.3	0.07	0.78	¯	0.34	¯	68.18	2.27
Nuts and seeds	0.1	-3.986	[ -8.76, 0.79]	-34.75	26.78	-0.26	0.58	¯	0.49	¯	63.64	11.36
Pastries and sweets breads	0.67	-17.67	[-28.68, -6.66]	-88.63	53.29	-0.76	0.24	¯	0.12	¯	43.18	18.18
Potatoes and other tubers	0.02	-7.015	[-23.98, 9.95]	-116.4	102.4	-0.38	0.28	¯	0.12	¯	52.27	22.73
Ready to eat meals	0.04	-68.08	[-102.41, -33.75	-289.3	153.2	-0.8	0.31	¯	0.05	¯	47.73	13.64
Sauces and condiments	<0.0001	-15.03	[-22.10, -7,96]	-60.57	30.51	-0.72	0.46	¯	0.31	¯	52.27	9.09
Sausages and other meat products	0.22	-26.9	[-36.55, -17.25]	-89.09	35.29	-0.84	0.36	¯	0.26	¯	38.64	15.91
Sugar and other sweets	0.97	-4.045	[-9.73, 1.64]	-40.65	32.56	-0.39	0.57	¯	0.33	¯	63.64	11.36
Vegetables and vegetable products	<0.0001	134.3	[68.56, 200.04]	-289.5	558.1	0.37	0.3	¯	0.4	¯	35.09	13.64
White bread	0.22	-6.87	[-16.86, 3.12]	-71.25	57.51	-0.22	0.76	¯	0.59	¯	61.36	4.55
White grains and white pastas	0.95	-8.13	[-18.75, 2.49]	-76.55	60.29	-0.4	0.58	¯	0.47	¯	54.55	6.82
Wholegrain or wholemeal bread	0.01	3.754	[-4.38, 11.89]	-48.68	56.18	0.01	0.24	¯	0.2	¯	29.55	15.91
Wholegrain cereals	0.002	-1.99	[-7.04, 3.06]	-34.55	30.57	0.27	0.45	¯	0.47	¯	59.09	15.91
Yogurt and fermented milk	0.59	-1.46	[-17.92, 15.00]	-107.6	104.7	-0.13	0.68	¯	0.63	¯	59.09	2.27
Energy and nutrients
Energy (kcal/d)	0.0034	-218.1	[ -388.59, -47.61]	-1317	880.9	0.18	0.3	¯	0.37	¯	34.09	15.01
Total fat (g/d)	<0.0001	-20.69	[-30.03, -11.35]	-80.88	39.5	0.03	0.28	0.5312	0.43	0.57541	54.55	6.82
Total protein (g/d)	0.345	-0.01	[-9.05, 9.04]	-58.3	58.29	0.19	0.46	0.6646	0.69	0.730387	52.27	2.27
Total water (g/d)	0.7771	70.71	[ -68.80, 210.22]	-828.6	970	0.49	0.61	0.6172	0.59	0.551443	54.55	4.55
Total fibre (g/d)	0.4955	2.31	[-0.74, 5.36]	-17.34	21.96	0.4	0.53	0.5593	0.49	0.597458	50	11.36
Total carbohydrates (g/d)	0.1611	-10.02	[-28.33, 8.29]	-128.1	108	0.3	0.5	0.7135	0.49	0.752747	63.64	2.27
Alcohol (g/d)	0.018	0.42	[-1.57, 2.42]	-12.44	13.29	-0.19	0.66	0.71	0.79	0.748	61.36	4.55
MUFA (g/d)	<0.0001	-0.92	[-4.90, 3.05]	-34.86	16.37	0.07	0.34	0.5039	0.34	0.476056	40.91	4.55
PUFA (g/d)	<0.0001	-3.33	[-4.99, -1.67]	-14.01	7.35	-0.21	0.37	0.3901	0.41	0.403813	40.91	13.64
SFA (g/d)	<0.0001	-7.15	[-10.85, -3.45]	-31.02	16.72	-0.06	0.23	0.456	0.55	0.615711	47.73	11.36
Cholesterol (mg/d)	0.0623	-63.8	[-123.92, -3.68]	-451.4	323.8	-0.44	0.5	0.5463	0.44	0.599146	52.27	6.82
Vitamin A μg retinol (eq/d)	0.6356	31.37	[-160.20, 222.94]	-1203	1266	0	0.27	0.2251	0.27	0.377082	38.64	15.91
Vitamin D (μg/d)	<0.0001	3	[0.77, 5.24]	-11.39	17.39	0.22	0.39	0.4082	0.7	0.825041	43.18	11.36
Vitamin E (mg α tocoferol/d)	0.8713	0.07	[-1,65, 1.79]	-11.02	11.15	0.12	0.42	0.4533	0.43	0.514167	47.73	9.09
Folate total (μg/d)	0.0002	88.1	[41.39, 134.81]	-213.1	389.2	0.41	0.57	0.3739	0.43	0.5501	47.73	15.91
Total niacin equivalent (mg/d)	<0.0001	37.17	[22.80, 51.54]	-55.47	129.8	0.71	0.34	0.1984	0.16	0.130916	34.09	25
Riboflavin (mg/d)	0.4774	-0.04	[-0.29, 0.20]	-1.63	1.54	0.16	0.59	0.5265	0.57	0.535791	38.64	4.55
Tiamin (mg/d)	0.7507	0	[-0.15, 0.16]	-1.01	1.01	0.19	0.38	0.3542	0.47	0.393285	40.91	13.64
B12 Vitamin (μg/d)	0.7594	-0.63	[-2.39, 1.12]	-11.94	10.68	-0.24	0.4	0.5338	1	0.978504	50	9.09
Vitamin B6 (mg/d)	0.6314	-0.11	[-0,60, 0.38]	-3.28	3.06	0	0.55	0.3353	0.29	0.158811	45.45	9.09
Vitamin C ascorbic acid (mg/d)	0.0027	50.48	[21.19,79.77]	-138.3	239.3	0.33	0.43	0.3529	0.41	0.341517	52.27	11.36
Calcium (mg/d)	0.475	84.52	[-28.93, 197.97]	-646.7	815.7	0.41	0.45	0.5078	0.62	0.552816	43.18	6.82
Iron (mg/d)	0.174	-0.56	[-2.49, 1.38]	-13.03	11.91	0.2	0.35	0.4623	0.25	0.486492	54.55	11.36
Potassium (mg/d)	0.949	132.6	[-224.99, 490.19]	-2173	2438	0.35	0.48	0.2584	0.42	0.416935	38.64	13.64
Magnesium (mg/d)	0.521	10.58	[-48.14, 69.30]	-367.9	389	0.26	0.64	0.7047	0.51	0.61204	50	0
Sodium (mg/d)	<0.0001	-871.8	[-1165.38, -578.22]	-2764	1021	-0.25	-0.01	0.2171	0.25	0.198215	38.64	13.64
Phosphorus (mg/d)	0.9862	56.01	[-77.24, 189.26]	-802.8	914.8	0.41	0.43	0.4817	0.66	0.652353	50	9.09
Iodine (μg/d)	0.999	-8.98	[-51.61, 33.65]	-283.7	265.7	0.05	0.24	0.2767	0.05	0.0806977	47.73	15.91
Selenium (μg/d)	0.0006	-14.19	[-25.95, -2.43]	-89.97	61.59	0.07	0.28	0.102	0.21	0.0773727	29.55	18.18
Zinc (mg/d)	0.1773	-0.31	[-1.20, 0.57]	-6.03	5.4	0.15	0.51	0.6357	0.57	0.6792	68.18	2.27
Green colour code: good or acceptable outcome based on at least three statistical tests. Red colour code: poor outcome, did not pass more than 2 statistical tests. (Lombard et al. 2015, PMID: 25897837). Energy adjustment by residual methods
aUpper and lower limits of agreement (LOA)
bSpearman correlation was calculate between the difference and the average values of the FFQ2 and 3-24HRs
*Significantly different from FFQ2. Student Paired Test or Wilcoxon signed rank test at p<0.005

## Sheet: Supplementary Table 4
Supplementary Table S4. Reproducibility analysis of the sFFQ (sFFQ1 vs sFFQ2)
	Wilcoxon test	Spearman correlation coefficients		Intraclass correlation coefficient
Food group (g/d)	p value	Un-adjusted	Energy-adjusted	Un-adjusted	Energy-adjusted
Alcoholic beverage	0.17545	0.793	¯	0.826456	¯
Appetizers	0.175779	0.3251	¯	0.36608	¯
Biscuits breakfast cereals and cereals bars	0.596714	0.6862	¯	0.620479	¯
Chocolates and derivatives	0.349637	0.6084	¯	0.447203	¯
Fats and oils	0.96991	0.7068	¯	0.65006	¯
Fish and shellfish	0.391073	0.7323	¯	0.450018	¯
Fruit and fruit products	0.353398	0.616	¯	0.256631	¯
Legumes	0.147122	0.5813	¯	0.571534	¯
Meats and eggs	0.807889	0.8151	¯	0.678145	¯
Milk and dairy products except fermented milk	0.979323	0.8527	¯	0.722446	¯
Non Alcoholic beverage	0.71198	0.8909	¯	0.876823	¯
Nuts and seeds	0.974071	0.7234	¯	0.675908	¯
Pastries and sweets breads	0.909113	0.6112	¯	0.640203	¯
Potatoes and other tubers	0.284654	0.4606	¯	0.210604	¯
Ready to eat meals	0.69627	0.7801	¯	0.710364	¯
Sauces and condiments	0.0504478	0.7146	¯	0.55746	¯
Sausages and other meat products	0.380124	0.4466	¯	0.447133	¯
Sugar and other sweets	0.572313	0.755	¯	0.895426	¯
Vegetables and vegetable products	0.310448	0.8457	¯	0.847308	¯
White bread	0.558627	0.843	¯	0.548353	¯
White grains and white pastas	0.193214	0.656	¯	0.669934	¯
Wholegrain or wholemeal bread	0.650552	0.635	¯	0.556704	¯
Wholemeal grains and wholemeal pastas	0.393393	0.9001	¯	0.393429	¯
Yogurt and fermented milk	0.662822	0.8908	¯	0.892442	¯
Energy and nutrients
Energy (kcal/d)	0.48	0.7824	NA	0.640815	NA
Total fat (g/d)	0.742	0.8025	0.736	0.779765	0.784328
Total protein (g/d)	0.448393	0.7972	0.6633	0.76918	0.731809
Total water (g/d)	0.81	0.8093	0.8278	0.729528	0.815341
Total fibre (g/d)	0.075	0.6978	0.6172	0.6496	0.648744
Total carbohydrates (g/d)	0.38	0.6709	0.7037	0.562278	0.810133
Alcohol (g/d)	0.5	0.7659	0.826	0.761188	0.737657
MUFA (g/d)	0.57	0.7648	0.7012	0.70638	0.668432
PUFA (g/d)	0.34	0.7827	0.8574	0.680672	0.731896
SFA (g/d)	0.54	0.8181	0.6825	0.821036	0.808222
Cholesterol (mg/d)	0.4	0.854	0.7364	0.769643	0.766574
Vitamin A μg retinol (eq/d)	0.27	0.807	0.7167	0.799804	0.818522
Vitamin D (μg/d)	0.52	0.654	0.569	0.713642	0.796798
Vitamin E (mg α tocoferol/d)	0.048	0.7894	0.7769	0.798541	0.899871
Folate total (μg/d)	0.083	0.6829	0.5408	0.722827	0.736621
Total niacin equivalent (mg/d)	0.84	0.7677	0.8058	0.683398	0.710835
Riboflavin (mg/d)	0.59	0.8565	0.785	0.812293	0.793765
Tiamin (mg/d)	0.17	0.7433	0.549	0.683903	0.692906
B12 Vitamin (μg/d)	0.66	0.827	0.6443	0.999346	0.958123
Vitamin B6 (mg/d)	0.42	0.7839	0.6967	0.590147	0.731379
Vitamin C ascorbic acid (mg/d)	0.54	0.6853	0.7161	0.554771	0.668502
Calcium (mg/d)	0.52	0.7782	0.6851	0.75709	0.747177
Iron (mg/d)	0.12	0.7667	0.5897	0.735252	0.721251
Potassium (mg/d)	0.15	0.7037	0.673	0.571448	0.734531
Magnesium (mg/d)	0.13	0.8689	0.8017	0.825825	0.857521
Sodium (mg/d)	0.65	0.772	0.6286	0.784757	0.673162
Phosphorus (mg/d)	0.39	0.7817	0.6306	0.7676	0.721092
Iodine (μg/d)	0.23	0.7884	0.7531	0.624679	0.729347
Selenium (μg/d)	0.7	0.8094	0.6805	0.468416	0.60702
Zinc (mg/d)	0.262944	0.7807	0.6634	0.723038	0.583008
